# Supplementary material for: A double helical motif in OCIAD2 is essential for its localization, interactions and STAT3 activation
Source: Sci Rep. 2018 May 9;8:7362. doi: 10.1038/s41598-018-25667-3 (PMC5943604; doi:10.1038/s41598-018-25667-3)
Supplement: Supplementary file 2 — Dataset 1 [file 41598_2018_25667_MOESM2_ESM.xlsx]

## Sheet: Sheet1
Species list	OCIAD1	OCIAD2
Acanthochromis polyacanthus	XP_022070022.1	XP_022055219.1
Alligator mississippiensis	KYO45982.1	XP_019336769.1
Amphiprion ocellaris	XP_023145922.1	XP_023146415.1
Aotus nancymaae	XP 012296491.1	XP 012296490.1
Astyanax mexicanus	XP_007257088.2	XP_007257090.1
Boleophthalmus pectinirostris	XP_020794172.1	XP_020774543.1
Bos taurus	AAI03461.1	NP 001029430.1
Callithrix jacchus	JAB45966.1	JAB42160.1
Callorhinchus milii	XP_007890920.1	XP_007890924.1
Canis lupus familiaris	XP_005628233.1	XP 003431872.1
Carlito syrichta	XP 021566849.1	XP_008053812.1
Castor canadensis	JAV41071.1	JAV40582.1
Cervus elaphus hippelaphus	OWK13561.1	OWK13744.1
Clupea harengus	XP_012677323.1, XP_012686760.1	XP_012677083.1
Columba livia	PKK30714.1	PKK30713.1
Corvus cornix cornix	XP 019142933.1	XP 019142926.1
Danio rerio	NP_956596.1, NP_001314996.1	NP_001038321.1
Delphinapterus leucas	XP_022420258.1	XP 022420232.1
Drosophila busckii	ALC41399.1
Drosophila melanogaster	Q9W1X9.1
Felis catus	XP_019685088.1	XP_011280191.1
Fundulus heteroclitus	XP_012733112.1	XP_012716546.1
Homo sapiens	AAH88361.1	Q56VL3.1
Ictalurus punctatus	XP_017316987.1	AHH42233.1
Labrus bergylta	XP_020497507.1	XP_020513381.1
Latimeria chalumnae	XP_014345451.1	XP_005998626.1
Lepisosteus oculatus	XP_015200974.1	not found
Lonchura striata domestica	XP 021383554.1	XP 021383887.1
Macaca mulatta	AFE78915.1	NP 001253920.1
Maylandia zebra	XP_004567971.1	XP_004557169.1
Meriones unguiculatus	XP_021501597.1	XP 021501591.1
Mesocricetus auratus	XP_005080845.1	XP 012976508.1
Mus caroli	XP 021018589.1	XP 021018594.1
Mus musculus	AAH06937.1	AAH44883.1
Neomonachus schauinslandi	XP 021557269.1	XP_021557286.1
Numida meleagris	XP 021250557.1	not found
Oncorhynchus kisutch	not found	XP_020354899.1
Oryzias latipes	XP_004065760.1	XP_004067609.1
Otolemur garnettii	XP 023371728.1	XP 023371733.1
Pan troglodytes	JAA39216.1	JAA33434.1
Papio anubis	XP 017814201.1	XP 003898714.1
Patagioenas fasciata monilis	OPJ71103.1	OPJ71106.1
Phascolarctos cinereus	XP 020845995.1	XP_020845957.1
Piliocolobus tephrosceles	XP 023080278.1	XP 023080436.1
Pongo abelii	NP 001125142.1	PNJ33050.1
Rattus norvegicus	NP 001013896.1	NP 001258110.1
Rhincodon typus	XP_020369865.1	not found
Sarcophilus harrisii	XP 003773305.1	XP_003773320.1
Seriola dumerili	XP_022614349.1	XP_022607221.1
Seriola lalandi dorsalis	XP_023274999.1	XP_023269111.1
Stylophora pistillata	PFX17142.1
Trichinella murrelli	KRX43973.1
Trichinella papuae	KRZ70524.1
Trichinella pseudospiralis	KRY84884.1
Trichinella zimbabwensis	KRZ07209.1
Xenopus laevis	NP_001184020.1	not found
Xenopus tropicalis	NP_001039167.1	NP_001037952.1
Xiphophorus maculatus	XP_005809127.1	XP_014328363.1
