# Supplementary material for: A double helical motif in OCIAD2 is essential for its localization, interactions and STAT3 activation
Source: Sci Rep. 2018 May 9;8:7362. doi: 10.1038/s41598-018-25667-3 (PMC5943604; doi:10.1038/s41598-018-25667-3)
Supplement: Supplementary file 3 — Dataset 2 [file 41598_2018_25667_MOESM3_ESM.xls]

## Sheet: Info
Model	#Param	BIC	AICc	lnL	Invariant	Gamma	Freq A	Freq R	Freq N	Freq D	Freq C	Freq Q	Freq E	Freq G	Freq H	Freq I	Freq L	Freq K	Freq M	Freq F	Freq P	Freq S	Freq T	Freq W	Freq Y	Freq V
JTT+G	210	12901.8	11402.6	-5486.63	n/a	0.779148	0.0769	0.0511	0.0425	0.0513	0.0203	0.0411	0.0618	0.0747	0.023	0.0526	0.0911	0.0595	0.0234	0.0405	0.0505	0.0682	0.0585	0.0143	0.0323	0.0664
JTT+G+I	211	12911	11404.7	-5486.63	0	0.778601	0.0769	0.0511	0.0425	0.0513	0.0203	0.0411	0.0618	0.0747	0.023	0.0526	0.0911	0.0595	0.0234	0.0405	0.0505	0.0682	0.0585	0.0143	0.0323	0.0664
LG+G	210	12937	11437.7	-5504.21	n/a	0.628975	0.079066	0.055941	0.041977	0.053052	0.012937	0.040767	0.071586	0.057337	0.022355	0.062157	0.099081	0.0646	0.022951	0.042302	0.04404	0.061197	0.053287	0.012066	0.034155	0.069147
LG+G+I	211	12946.1	11439.8	-5504.21	1e-05	0.628971	0.079066	0.055941	0.041977	0.053052	0.012937	0.040767	0.071586	0.057337	0.022355	0.062157	0.099081	0.0646	0.022951	0.042302	0.04404	0.061197	0.053287	0.012066	0.034155	0.069147
WAG+G	210	12981.4	11482.2	-5526.44	n/a	0.823535	0.0866279	0.043972	0.0390894	0.0570451	0.0193078	0.0367281	0.0580589	0.0832518	0.0244313	0.048466	0.086209	0.0620286	0.0195027	0.0384319	0.0457631	0.0695179	0.0610127	0.0143859	0.0352742	0.0708956
WAG+G+I	211	12992.9	11486.5	-5527.57	0	0.822633	0.0866279	0.043972	0.0390894	0.0570451	0.0193078	0.0367281	0.0580589	0.0832518	0.0244313	0.048466	0.086209	0.0620286	0.0195027	0.0384319	0.0457631	0.0695179	0.0610127	0.0143859	0.0352742	0.0708956
Dayhoff+G	210	13085.9	11586.7	-5578.68	n/a	0.880894	0.0871	0.0409	0.0404	0.0469	0.0335	0.0383	0.0495	0.0886	0.0336	0.0369	0.0854	0.0805	0.0148	0.0398	0.0507	0.0696	0.0585	0.0105	0.0299	0.0647
Dayhoff+G+I	211	13095.1	11588.7	-5578.68	0.0029089	0.891084	0.0871	0.0409	0.0404	0.0469	0.0335	0.0383	0.0495	0.0886	0.0336	0.0369	0.0854	0.0805	0.0148	0.0398	0.0507	0.0696	0.0585	0.0105	0.0299	0.0647
rtREV+G	210	13104.9	11605.7	-5588.2	n/a	0.798786	0.0646	0.0453	0.0376	0.0422	0.0114	0.0606	0.0607	0.0639	0.0273	0.0679	0.1018	0.0751	0.015	0.0287	0.0681	0.0488	0.0622	0.0251	0.0318	0.0619
rtREV+G+I	211	13109.9	11603.6	-5586.12	1e-05	0.606726	0.0646	0.0453	0.0376	0.0422	0.0114	0.0606	0.0607	0.0639	0.0273	0.0679	0.1018	0.0751	0.015	0.0287	0.0681	0.0488	0.0622	0.0251	0.0318	0.0619
cpREV+G	210	13110.7	11611.5	-5591.11	n/a	0.707443	0.0756	0.0621	0.041	0.0371	0.0091	0.0382	0.0495	0.0838	0.0246	0.0806	0.1011	0.0504	0.022	0.0506	0.0431	0.0622	0.0543	0.0181	0.0307	0.066
JTT+G+F	229	13142.3	11508.3	-5519.63	n/a	0.72741	0.0733436	0.0503338	0.0148947	0.0148947	0.0326656	0.0342065	0.0701592	0.0889574	0.0238315	0.0555727	0.0917309	0.0644068	0.0213662	0.069132	0.051772	0.0927581	0.03698	0.0124294	0.0459168	0.0546482
JTT+G+I+F	230	13151.5	11510.4	-5519.63	1e-05	0.727443	0.0733436	0.0503338	0.0148947	0.0148947	0.0326656	0.0342065	0.0701592	0.0889574	0.0238315	0.0555727	0.0917309	0.0644068	0.0213662	0.069132	0.051772	0.0927581	0.03698	0.0124294	0.0459168	0.0546482
cpREV+G+I	211	13192.6	11686.3	-5627.45	0.0346243	1.80957	0.0756	0.0621	0.041	0.0371	0.0091	0.0382	0.0495	0.0838	0.0246	0.0806	0.1011	0.0504	0.022	0.0506	0.0431	0.0622	0.0543	0.0181	0.0307	0.066
LG+G+I+F	230	13224.2	11583.2	-5556.02	1e-05	0.721012	0.0733436	0.0503338	0.0148947	0.0148947	0.0326656	0.0342065	0.0701592	0.0889574	0.0238315	0.0555727	0.0917309	0.0644068	0.0213662	0.069132	0.051772	0.0927581	0.03698	0.0124294	0.0459168	0.0546482
LG+G+F	229	13225.8	11591.9	-5561.39	n/a	0.713375	0.0733436	0.0503338	0.0148947	0.0148947	0.0326656	0.0342065	0.0701592	0.0889574	0.0238315	0.0555727	0.0917309	0.0644068	0.0213662	0.069132	0.051772	0.0927581	0.03698	0.0124294	0.0459168	0.0546482
WAG+G+F	229	13228.5	11594.6	-5562.75	n/a	0.826731	0.0733436	0.0503338	0.0148947	0.0148947	0.0326656	0.0342065	0.0701592	0.0889574	0.0238315	0.0555727	0.0917309	0.0644068	0.0213662	0.069132	0.051772	0.0927581	0.03698	0.0124294	0.0459168	0.0546482
WAG+G+I+F	230	13237.7	11596.7	-5562.75	0	0.826732	0.0733436	0.0503338	0.0148947	0.0148947	0.0326656	0.0342065	0.0701592	0.0889574	0.0238315	0.0555727	0.0917309	0.0644068	0.0213662	0.069132	0.051772	0.0927581	0.03698	0.0124294	0.0459168	0.0546482
Dayhoff+G+F	229	13258.9	11625	-5577.95	n/a	0.90342	0.0733436	0.0503338	0.0148947	0.0148947	0.0326656	0.0342065	0.0701592	0.0889574	0.0238315	0.0555727	0.0917309	0.0644068	0.0213662	0.069132	0.051772	0.0927581	0.03698	0.0124294	0.0459168	0.0546482
Dayhoff+G+I+F	230	13268.4	11627.4	-5578.09	0.018834	1.01259	0.0733436	0.0503338	0.0148947	0.0148947	0.0326656	0.0342065	0.0701592	0.0889574	0.0238315	0.0555727	0.0917309	0.0644068	0.0213662	0.069132	0.051772	0.0927581	0.03698	0.0124294	0.0459168	0.0546482
JTT+I	210	13328.9	11829.6	-5700.16	0.0537532	n/a	0.0769	0.0511	0.0425	0.0513	0.0203	0.0411	0.0618	0.0747	0.023	0.0526	0.0911	0.0595	0.0234	0.0405	0.0505	0.0682	0.0585	0.0143	0.0323	0.0664
rtREV+G+F	229	13348.5	11714.6	-5622.74	n/a	0.691609	0.0733436	0.0503338	0.0148947	0.0148947	0.0326656	0.0342065	0.0701592	0.0889574	0.0238315	0.0555727	0.0917309	0.0644068	0.0213662	0.069132	0.051772	0.0927581	0.03698	0.0124294	0.0459168	0.0546482
rtREV+G+I+F	230	13357	11716	-5622.4	0	0.692867	0.0733436	0.0503338	0.0148947	0.0148947	0.0326656	0.0342065	0.0701592	0.0889574	0.0238315	0.0555727	0.0917309	0.0644068	0.0213662	0.069132	0.051772	0.0927581	0.03698	0.0124294	0.0459168	0.0546482
mtREV24+G+F	229	13376.4	11742.5	-5636.71	n/a	0.881291	0.0733436	0.0503338	0.0148947	0.0148947	0.0326656	0.0342065	0.0701592	0.0889574	0.0238315	0.0555727	0.0917309	0.0644068	0.0213662	0.069132	0.051772	0.0927581	0.03698	0.0124294	0.0459168	0.0546482
JTT	209	13377	11884.9	-5728.85	n/a	n/a	0.0769	0.0511	0.0425	0.0513	0.0203	0.0411	0.0618	0.0747	0.023	0.0526	0.0911	0.0595	0.0234	0.0405	0.0505	0.0682	0.0585	0.0143	0.0323	0.0664
mtREV24+G+I+F	230	13379	11738	-5633.42	0.0234324	0.987915	0.0733436	0.0503338	0.0148947	0.0148947	0.0326656	0.0342065	0.0701592	0.0889574	0.0238315	0.0555727	0.0917309	0.0644068	0.0213662	0.069132	0.051772	0.0927581	0.03698	0.0124294	0.0459168	0.0546482
LG+I	210	13393.5	11894.3	-5732.48	0.0534094	n/a	0.079066	0.055941	0.041977	0.053052	0.012937	0.040767	0.071586	0.057337	0.022355	0.062157	0.099081	0.0646	0.022951	0.042302	0.04404	0.061197	0.053287	0.012066	0.034155	0.069147
WAG+I	210	13403.4	11904.1	-5737.41	0.0533418	n/a	0.0866279	0.043972	0.0390894	0.0570451	0.0193078	0.0367281	0.0580589	0.0832518	0.0244313	0.048466	0.086209	0.0620286	0.0195027	0.0384319	0.0457631	0.0695179	0.0610127	0.0143859	0.0352742	0.0708956
cpREV+G+F	229	13434.8	11800.9	-5665.9	n/a	0.725509	0.0733436	0.0503338	0.0148947	0.0148947	0.0326656	0.0342065	0.0701592	0.0889574	0.0238315	0.0555727	0.0917309	0.0644068	0.0213662	0.069132	0.051772	0.0927581	0.03698	0.0124294	0.0459168	0.0546482
WAG	209	13453.9	11961.7	-5767.26	n/a	n/a	0.0866279	0.043972	0.0390894	0.0570451	0.0193078	0.0367281	0.0580589	0.0832518	0.0244313	0.048466	0.086209	0.0620286	0.0195027	0.0384319	0.0457631	0.0695179	0.0610127	0.0143859	0.0352742	0.0708956
cpREV+G+I+F	230	13464.3	11823.2	-5676.02	0.00754576	0.684358	0.0733436	0.0503338	0.0148947	0.0148947	0.0326656	0.0342065	0.0701592	0.0889574	0.0238315	0.0555727	0.0917309	0.0644068	0.0213662	0.069132	0.051772	0.0927581	0.03698	0.0124294	0.0459168	0.0546482
LG	209	13470	11977.8	-5775.3	n/a	n/a	0.079066	0.055941	0.041977	0.053052	0.012937	0.040767	0.071586	0.057337	0.022355	0.062157	0.099081	0.0646	0.022951	0.042302	0.04404	0.061197	0.053287	0.012066	0.034155	0.069147
mtREV24+G	210	13505.1	12005.9	-5788.3	n/a	0.821331	0.072	0.019	0.039	0.019	0.006	0.025	0.024	0.056	0.028	0.087	0.168	0.023	0.053	0.06	0.055	0.072	0.088	0.029	0.033	0.044
mtREV24+G+I	211	13510.7	12004.3	-5786.48	0.0124358	0.845278	0.072	0.019	0.039	0.019	0.006	0.025	0.024	0.056	0.028	0.087	0.168	0.023	0.053	0.06	0.055	0.072	0.088	0.029	0.033	0.044
Dayhoff+I	210	13536.9	12037.7	-5804.17	0.0515347	n/a	0.0871	0.0409	0.0404	0.0469	0.0335	0.0383	0.0495	0.0886	0.0336	0.0369	0.0854	0.0805	0.0148	0.0398	0.0507	0.0696	0.0585	0.0105	0.0299	0.0647
JTT+I+F	229	13555.8	11921.9	-5726.4	0.053651	n/a	0.0733436	0.0503338	0.0148947	0.0148947	0.0326656	0.0342065	0.0701592	0.0889574	0.0238315	0.0555727	0.0917309	0.0644068	0.0213662	0.069132	0.051772	0.0927581	0.03698	0.0124294	0.0459168	0.0546482
rtREV+I	210	13572.9	12073.7	-5822.19	0.0526357	n/a	0.0646	0.0453	0.0376	0.0422	0.0114	0.0606	0.0607	0.0639	0.0273	0.0679	0.1018	0.0751	0.015	0.0287	0.0681	0.0488	0.0622	0.0251	0.0318	0.0619
Dayhoff	209	13576.8	12084.6	-5828.71	n/a	n/a	0.0871	0.0409	0.0404	0.0469	0.0335	0.0383	0.0495	0.0886	0.0336	0.0369	0.0854	0.0805	0.0148	0.0398	0.0507	0.0696	0.0585	0.0105	0.0299	0.0647
JTT+F	228	13614.1	11987.3	-5760.14	n/a	n/a	0.0733436	0.0503338	0.0148947	0.0148947	0.0326656	0.0342065	0.0701592	0.0889574	0.0238315	0.0555727	0.0917309	0.0644068	0.0213662	0.069132	0.051772	0.0927581	0.03698	0.0124294	0.0459168	0.0546482
WAG+I+F	229	13628.6	11994.7	-5762.81	0.0532195	n/a	0.0733436	0.0503338	0.0148947	0.0148947	0.0326656	0.0342065	0.0701592	0.0889574	0.0238315	0.0555727	0.0917309	0.0644068	0.0213662	0.069132	0.051772	0.0927581	0.03698	0.0124294	0.0459168	0.0546482
rtREV	209	13632.2	12140.1	-5856.44	n/a	n/a	0.0646	0.0453	0.0376	0.0422	0.0114	0.0606	0.0607	0.0639	0.0273	0.0679	0.1018	0.0751	0.015	0.0287	0.0681	0.0488	0.0622	0.0251	0.0318	0.0619
Dayhoff+I+F	229	13663.9	12030	-5780.46	0.0528114	n/a	0.0733436	0.0503338	0.0148947	0.0148947	0.0326656	0.0342065	0.0701592	0.0889574	0.0238315	0.0555727	0.0917309	0.0644068	0.0213662	0.069132	0.051772	0.0927581	0.03698	0.0124294	0.0459168	0.0546482
LG+I+F	229	13665.4	12031.4	-5781.18	0.0534167	n/a	0.0733436	0.0503338	0.0148947	0.0148947	0.0326656	0.0342065	0.0701592	0.0889574	0.0238315	0.0555727	0.0917309	0.0644068	0.0213662	0.069132	0.051772	0.0927581	0.03698	0.0124294	0.0459168	0.0546482
WAG+F	228	13669.3	12042.5	-5787.75	n/a	n/a	0.0733436	0.0503338	0.0148947	0.0148947	0.0326656	0.0342065	0.0701592	0.0889574	0.0238315	0.0555727	0.0917309	0.0644068	0.0213662	0.069132	0.051772	0.0927581	0.03698	0.0124294	0.0459168	0.0546482
cpREV	209	13700.5	12208.4	-5890.58	n/a	n/a	0.0756	0.0621	0.041	0.0371	0.0091	0.0382	0.0495	0.0838	0.0246	0.0806	0.1011	0.0504	0.022	0.0506	0.0431	0.0622	0.0543	0.0181	0.0307	0.066
Dayhoff+F	228	13711	12084.1	-5808.57	n/a	n/a	0.0733436	0.0503338	0.0148947	0.0148947	0.0326656	0.0342065	0.0701592	0.0889574	0.0238315	0.0555727	0.0917309	0.0644068	0.0213662	0.069132	0.051772	0.0927581	0.03698	0.0124294	0.0459168	0.0546482
LG+F	228	13720.6	12093.7	-5813.37	n/a	n/a	0.0733436	0.0503338	0.0148947	0.0148947	0.0326656	0.0342065	0.0701592	0.0889574	0.0238315	0.0555727	0.0917309	0.0644068	0.0213662	0.069132	0.051772	0.0927581	0.03698	0.0124294	0.0459168	0.0546482
cpREV+I	210	13796	12296.7	-5933.72	0.0161851	n/a	0.0756	0.0621	0.041	0.0371	0.0091	0.0382	0.0495	0.0838	0.0246	0.0806	0.1011	0.0504	0.022	0.0506	0.0431	0.0622	0.0543	0.0181	0.0307	0.066
rtREV+I+F	229	13803.3	12169.4	-5850.16	0.0532598	n/a	0.0733436	0.0503338	0.0148947	0.0148947	0.0326656	0.0342065	0.0701592	0.0889574	0.0238315	0.0555727	0.0917309	0.0644068	0.0213662	0.069132	0.051772	0.0927581	0.03698	0.0124294	0.0459168	0.0546482
mtREV24+I+F	229	13852.6	12218.6	-5874.78	0.0521338	n/a	0.0733436	0.0503338	0.0148947	0.0148947	0.0326656	0.0342065	0.0701592	0.0889574	0.0238315	0.0555727	0.0917309	0.0644068	0.0213662	0.069132	0.051772	0.0927581	0.03698	0.0124294	0.0459168	0.0546482
rtREV+F	228	13866.6	12239.8	-5886.4	n/a	n/a	0.0733436	0.0503338	0.0148947	0.0148947	0.0326656	0.0342065	0.0701592	0.0889574	0.0238315	0.0555727	0.0917309	0.0644068	0.0213662	0.069132	0.051772	0.0927581	0.03698	0.0124294	0.0459168	0.0546482
mtREV24+F	228	13918.6	12291.7	-5912.36	n/a	n/a	0.0733436	0.0503338	0.0148947	0.0148947	0.0326656	0.0342065	0.0701592	0.0889574	0.0238315	0.0555727	0.0917309	0.0644068	0.0213662	0.069132	0.051772	0.0927581	0.03698	0.0124294	0.0459168	0.0546482
cpREV+F	228	14001.6	12374.8	-5953.89	n/a	n/a	0.0733436	0.0503338	0.0148947	0.0148947	0.0326656	0.0342065	0.0701592	0.0889574	0.0238315	0.0555727	0.0917309	0.0644068	0.0213662	0.069132	0.051772	0.0927581	0.03698	0.0124294	0.0459168	0.0546482
mtREV24+I	210	14067.9	12568.6	-6069.67	0.049201	n/a	0.072	0.019	0.039	0.019	0.006	0.025	0.024	0.056	0.028	0.087	0.168	0.023	0.053	0.06	0.055	0.072	0.088	0.029	0.033	0.044
cpREV+I+F	229	14077	12443.1	-5987	0.019043	n/a	0.0733436	0.0503338	0.0148947	0.0148947	0.0326656	0.0342065	0.0701592	0.0889574	0.0238315	0.0555727	0.0917309	0.0644068	0.0213662	0.069132	0.051772	0.0927581	0.03698	0.0124294	0.0459168	0.0546482
mtREV24	209	14134.5	12642.4	-6107.6	n/a	n/a	0.072	0.019	0.039	0.019	0.006	0.025	0.024	0.056	0.028	0.087	0.168	0.023	0.053	0.06	0.055	0.072	0.088	0.029	0.033	0.044

## Sheet: Caption
Table. Maximum Likelihood fits of 56 different amino acid substitution models
NOTE.-- Models with the lowest BIC scores (Bayesian Information Criterion) are considered to describe the substitution pattern the best. For each model, AICc value (Akaike Information Criterion, corrected), Maximum Likelihood value (lnL), and the number of parameters (including branch lengths) are also presented [1]. Non-uniformity of evolutionary rates among sites may be modeled by using a discr…
Abbreviations: GTR: General Time Reversible; JTT: Jones-Taylor-Thornton; rtREV: General Reverse Transcriptase; cpREV: General Reversible Chloroplast; mtREV24: General Reversible Mitochondrial.
1. Nei M. and Kumar S. (2000). Molecular Evolution and Phylogenetics. Oxford University Press, New York.
2. Kumar S., Stecher G., and Tamura K. (2016). MEGA7: Molecular Evolutionary Genetics Analysis version 7.0 for bigger datasets.Molecular Biology and Evolution 33:1870-1874.
Disclaimer: Although utmost care has been taken to ensure the correctness of the caption, the caption text is provided "as is" without any warranty of any kind. Authors advise the user to carefully check the caption prior to its use for any purpose and report any errors or problems to the authors immediately (www.megasoftware.net). In no event shall the authors and their employers be liable for a…

## Sheet: JTT+G
From\To	A	R	N	D	C	Q	E	G	H	I	L	K	M	F	P	S	T	W	Y	V
A	-	0.0014067	0.00123015	0.00219832	0.000603683	0.00118459	0.00341707	0.00673733	0.000261976	0.000985256	0.00146365	0.00113902	0.000569512	0.000290451	0.00513131	0.0137423	0.0138961	6.26464e-05	0.0002335	0.0100576
R	0.00211693	-	0.000994184	0.000411386	0.00107132	0.00642791	0.0010199	0.00526232	0.00382246	0.000651362	0.00175696	0.0201236	0.000522803	0.000137129	0.00185981	0.00353964	0.00197123	0.00093419	0.000394245	0.000591368
N	0.00222584	0.00119536	-	0.0147668	0.000329754	0.00163847	0.00185487	0.0029987	0.00480205	0.00133963	0.000649204	0.00781106	0.000401888	0.000154572	0.00031945	0.0179098	0.00714124	2.06096e-05	0.00117475	0.000566765
D	0.00329533	0.000409782	0.0122337	-	0.000110983	0.00110983	0.0248772	0.00492593	0.00122935	0.000315874	0.000290263	0.000870788	0.000230503	6.82971e-05	0.000332948	0.00208306	0.00128911	4.26857e-05	0.000759805	0.00108422
C	0.00228686	0.00269677	0.000690372	0.000280464	-	0.000194167	0.000172593	0.00211427	0.000862966	0.000409909	0.000776669	0.000151019	0.000496205	0.00142389	0.000323612	0.00761567	0.00142389	0.000819817	0.00353816	0.00213584
Q	0.00221641	0.00799188	0.00169428	0.00138526	9.59026e-05	-	0.0109435	0.00089509	0.00676646	0.000213117	0.00334593	0.00914271	0.000554104	9.59026e-05	0.00420906	0.00193936	0.00158772	0.00012787	0.000426234	0.000618039
E	0.00425199	0.000843311	0.0012756	0.0206505	5.66932e-05	0.00727799	-	0.00432286	0.000290553	0.000304726	0.000460632	0.00534333	0.0002126	9.21265e-05	0.000503152	0.00110552	0.0010063	8.50398e-05	0.0001063	0.00160158
G	0.00693575	0.00359979	0.00170609	0.00338287	0.000574559	0.00049248	0.00357634	-	0.000240377	0.000146571	0.00032832	0.000832525	0.000158297	0.000105531	0.000545245	0.00663088	0.000961508	0.000404537	8.79428e-05	0.00161815
H	0.00087591	0.00849252	0.00887335	0.00274198	0.000761661	0.0120914	0.000780702	0.000780702	-	0.00049508	0.00255156	0.00161853	0.000399872	0.000952076	0.00298952	0.00262773	0.00144716	9.52076e-05	0.00978734	0.000418913
I	0.00144042	0.000632787	0.0010824	0.000308067	0.000158197	0.000166523	0.000358024	0.000208154	0.00021648	-	0.0110238	0.000624461	0.0058616	0.00163192	0.00025811	0.0014321	0.00774331	9.99137e-05	0.000507895	0.0327883
L	0.0012355	0.000985519	0.000302867	0.000163452	0.000173067	0.00150953	0.000312482	0.000269215	0.000644193	0.00636501	-	0.000451896	0.00468242	0.0052545	0.00277868	0.00209603	0.000826874	0.000394208	0.000403822	0.00606214
K	0.00147212	0.0172827	0.00557933	0.00075078	5.15241e-05	0.00631538	0.00554988	0.0010452	0.00062565	0.000552044	0.000691895	-	0.000758141	5.15241e-05	0.000566765	0.00167821	0.00292951	6.62453e-05	0.000147212	0.000426914
M	0.0018716	0.00114168	0.000729925	0.000505333	0.000430469	0.000973233	0.000561481	0.000505333	0.000393037	0.0131761	0.0182294	0.00192775	-	0.000917085	0.000430469	0.00101067	0.0064196	0.000149728	0.000318172	0.0104623
F	0.000551499	0.000173019	0.000162206	8.65096e-05	0.000713704	9.73233e-05	0.000140578	0.000194647	0.000540685	0.00211949	0.0118194	7.56959e-05	0.000529871	-	0.000389293	0.00334143	0.000421734	0.000400107	0.00919165	0.00204379
P	0.00781381	0.00188191	0.000268844	0.000338223	0.000130086	0.00342559	0.000615739	0.000806531	0.00136156	0.000268844	0.00501263	0.000667773	0.000199465	0.000312206	-	0.00986916	0.00357302	5.20343e-05	0.000190792	0.00072848
S	0.0154954	0.00265213	0.0111608	0.00156688	0.00226683	0.00116874	0.00100177	0.00726286	0.000886185	0.00110452	0.00279983	0.00146413	0.000346768	0.00198428	0.00730781	-	0.0145	0.000231179	0.00105315	0.00140634
T	0.0182668	0.00172187	0.00518808	0.00113045	0.000494103	0.00111548	0.00106307	0.00122777	0.000568967	0.00696236	0.00128766	0.00297959	0.00256784	0.00029197	0.0030844	0.0169043	-	5.98913e-05	0.000336888	0.00393785
W	0.000336888	0.00333826	6.12524e-05	0.000153131	0.0011638	0.000367515	0.000367515	0.00211321	0.000153131	0.000367515	0.00251135	0.000275636	0.00024501	0.00113317	0.000183757	0.00110254	0.00024501	-	0.00125568	0.000826908
Y	0.000555918	0.000623713	0.00154572	0.00120675	0.00222367	0.000542359	0.000203385	0.000203385	0.00696931	0.000827098	0.00113895	0.00027118	0.000230503	0.0115251	0.000298298	0.00222367	0.000610154	0.000555918	-	0.000569477
V	0.011648	0.000455104	0.000362764	0.000837655	0.000652975	0.000382551	0.00149063	0.00182042	0.000145106	0.0259739	0.00831719	0.000382551	0.003687	0.00124659	0.000554039	0.00144446	0.00346934	0.000178084	0.00027702	-

## Sheet: JTT+G+I
From\To	A	R	N	D	C	Q	E	G	H	I	L	K	M	F	P	S	T	W	Y	V
A	-	0.0014067	0.00123015	0.00219832	0.000603683	0.00118459	0.00341707	0.00673733	0.000261976	0.000985256	0.00146365	0.00113902	0.000569512	0.000290451	0.00513131	0.0137423	0.0138961	6.26464e-05	0.0002335	0.0100576
R	0.00211693	-	0.000994184	0.000411386	0.00107132	0.00642791	0.0010199	0.00526232	0.00382246	0.000651362	0.00175696	0.0201236	0.000522803	0.000137129	0.00185981	0.00353964	0.00197123	0.00093419	0.000394245	0.000591368
N	0.00222584	0.00119536	-	0.0147668	0.000329754	0.00163847	0.00185487	0.0029987	0.00480205	0.00133963	0.000649204	0.00781106	0.000401888	0.000154572	0.00031945	0.0179098	0.00714124	2.06096e-05	0.00117475	0.000566765
D	0.00329533	0.000409782	0.0122337	-	0.000110983	0.00110983	0.0248772	0.00492593	0.00122935	0.000315874	0.000290263	0.000870788	0.000230503	6.82971e-05	0.000332948	0.00208306	0.00128911	4.26857e-05	0.000759805	0.00108422
C	0.00228686	0.00269677	0.000690372	0.000280464	-	0.000194167	0.000172593	0.00211427	0.000862966	0.000409909	0.000776669	0.000151019	0.000496205	0.00142389	0.000323612	0.00761567	0.00142389	0.000819817	0.00353816	0.00213584
Q	0.00221641	0.00799188	0.00169428	0.00138526	9.59026e-05	-	0.0109435	0.00089509	0.00676646	0.000213117	0.00334593	0.00914271	0.000554104	9.59026e-05	0.00420906	0.00193936	0.00158772	0.00012787	0.000426234	0.000618039
E	0.00425199	0.000843311	0.0012756	0.0206505	5.66932e-05	0.00727799	-	0.00432286	0.000290553	0.000304726	0.000460632	0.00534333	0.0002126	9.21265e-05	0.000503152	0.00110552	0.0010063	8.50398e-05	0.0001063	0.00160158
G	0.00693575	0.00359979	0.00170609	0.00338287	0.000574559	0.00049248	0.00357634	-	0.000240377	0.000146571	0.00032832	0.000832525	0.000158297	0.000105531	0.000545245	0.00663088	0.000961508	0.000404537	8.79428e-05	0.00161815
H	0.00087591	0.00849252	0.00887335	0.00274198	0.000761661	0.0120914	0.000780702	0.000780702	-	0.00049508	0.00255156	0.00161853	0.000399872	0.000952076	0.00298952	0.00262773	0.00144716	9.52076e-05	0.00978734	0.000418913
I	0.00144042	0.000632787	0.0010824	0.000308067	0.000158197	0.000166523	0.000358024	0.000208154	0.00021648	-	0.0110238	0.000624461	0.0058616	0.00163192	0.00025811	0.0014321	0.00774331	9.99137e-05	0.000507895	0.0327883
L	0.0012355	0.000985519	0.000302867	0.000163452	0.000173067	0.00150953	0.000312482	0.000269215	0.000644193	0.00636501	-	0.000451896	0.00468242	0.0052545	0.00277868	0.00209603	0.000826874	0.000394208	0.000403822	0.00606214
K	0.00147212	0.0172827	0.00557933	0.00075078	5.15241e-05	0.00631538	0.00554988	0.0010452	0.00062565	0.000552044	0.000691895	-	0.000758141	5.15241e-05	0.000566765	0.00167821	0.00292951	6.62453e-05	0.000147212	0.000426914
M	0.0018716	0.00114168	0.000729925	0.000505333	0.000430469	0.000973233	0.000561481	0.000505333	0.000393037	0.0131761	0.0182294	0.00192775	-	0.000917085	0.000430469	0.00101067	0.0064196	0.000149728	0.000318172	0.0104623
F	0.000551499	0.000173019	0.000162206	8.65096e-05	0.000713704	9.73233e-05	0.000140578	0.000194647	0.000540685	0.00211949	0.0118194	7.56959e-05	0.000529871	-	0.000389293	0.00334143	0.000421734	0.000400107	0.00919165	0.00204379
P	0.00781381	0.00188191	0.000268844	0.000338223	0.000130086	0.00342559	0.000615739	0.000806531	0.00136156	0.000268844	0.00501263	0.000667773	0.000199465	0.000312206	-	0.00986916	0.00357302	5.20343e-05	0.000190792	0.00072848
S	0.0154954	0.00265213	0.0111608	0.00156688	0.00226683	0.00116874	0.00100177	0.00726286	0.000886185	0.00110452	0.00279983	0.00146413	0.000346768	0.00198428	0.00730781	-	0.0145	0.000231179	0.00105315	0.00140634
T	0.0182668	0.00172187	0.00518808	0.00113045	0.000494103	0.00111548	0.00106307	0.00122777	0.000568967	0.00696236	0.00128766	0.00297959	0.00256784	0.00029197	0.0030844	0.0169043	-	5.98913e-05	0.000336888	0.00393785
W	0.000336888	0.00333826	6.12524e-05	0.000153131	0.0011638	0.000367515	0.000367515	0.00211321	0.000153131	0.000367515	0.00251135	0.000275636	0.00024501	0.00113317	0.000183757	0.00110254	0.00024501	-	0.00125568	0.000826908
Y	0.000555918	0.000623713	0.00154572	0.00120675	0.00222367	0.000542359	0.000203385	0.000203385	0.00696931	0.000827098	0.00113895	0.00027118	0.000230503	0.0115251	0.000298298	0.00222367	0.000610154	0.000555918	-	0.000569477
V	0.011648	0.000455104	0.000362764	0.000837655	0.000652975	0.000382551	0.00149063	0.00182042	0.000145106	0.0259739	0.00831719	0.000382551	0.003687	0.00124659	0.000554039	0.00144446	0.00346934	0.000178084	0.00027702	-

## Sheet: LG+G
From\To	A	R	N	D	C	Q	E	G	H	I	L	K	M	F	P	S	T	W	Y	V
A	-	0.0012077	0.000590135	0.00106464	0.00163538	0.00200807	0.00377571	0.00601616	0.00040742	0.000472971	0.00198931	0.0017602	0.00131017	0.00054504	0.00263396	0.0146919	0.00579001	0.000110741	0.000379807	0.00894738
R	0.00170694	-	0.00160289	0.00033397	0.000351211	0.00581349	0.00132324	0.00113621	0.00275498	0.000400874	0.00151888	0.0207545	0.000564302	0.000113266	0.000743751	0.0026671	0.00156688	0.000363754	0.000545428	0.000600106
N	0.00111155	0.00213611	-	0.0136767	0.000347411	0.00351088	0.00196944	0.00418632	0.00511945	0.00060452	0.000344321	0.00703754	0.00043244	0.000192332	0.000361856	0.0124578	0.00541432	2.78058e-05	0.00106162	0.000293888
D	0.00158668	0.000352157	0.0108216	-	4.11006e-05	0.00108362	0.0190645	0.00246036	0.00105258	3.37453e-05	7.58616e-05	0.000928328	2.97786e-05	3.74158e-05	0.000882249	0.00385473	0.00115248	1.83162e-05	0.000234357	0.000133329
C	0.00999481	0.00151867	0.00112725	0.000168545	-	0.000175586	1.27209e-05	0.00165766	0.000727224	0.00101213	0.00298901	4.35229e-05	0.00104167	0.00237447	0.000168601	0.00865405	0.00309453	0.000410645	0.00202173	0.00688046
Q	0.00389457	0.00797735	0.00361509	0.00141016	5.57206e-05	-	0.0150098	0.000780277	0.00546489	0.000229979	0.00293089	0.010611	0.00194953	7.70293e-05	0.00139631	0.00380361	0.00292311	0.000144739	0.000446375	0.000738625
E	0.00417023	0.00103405	0.00115485	0.0141286	2.29891e-06	0.00854783	-	0.00101582	0.000481242	0.000139732	0.000350591	0.00592896	0.000202504	4.04127e-05	0.00093806	0.00190199	0.00163604	4.77066e-05	0.000208216	0.000860488
G	0.0082961	0.00110855	0.00306484	0.00227649	0.000374019	0.000554782	0.00126826	-	0.000353635	2.74792e-05	0.000222719	0.000973199	0.000162645	0.000192463	0.000440527	0.00540782	0.000351368	0.000164527	9.48463e-05	0.000269352
H	0.00144098	0.00689404	0.00961302	0.00249793	0.00042085	0.00996588	0.00154105	0.000907018	-	0.000343709	0.00184329	0.00228757	0.000515742	0.00146548	0.00113811	0.00307692	0.00158115	0.000365866	0.00920524	0.000417939
I	0.000601636	0.000360785	0.000408256	2.88021e-05	0.000210659	0.000150837	0.000160929	2.53483e-05	0.000123616	-	0.0208577	0.000521871	0.00498129	0.00239053	0.000175085	0.000199236	0.00279755	6.84237e-05	0.000403335	0.0373966
L	0.00158746	0.000857559	0.000145876	4.06194e-05	0.000390275	0.00120592	0.000253302	0.000128885	0.000415889	0.0130848	-	0.000451108	0.00735764	0.00557003	0.000557053	0.000566541	0.000819818	0.000379702	0.00051977	0.00597955
K	0.00215437	0.0179725	0.00457299	0.000762378	8.71603e-06	0.00669628	0.00657013	0.000863782	0.000791621	0.000502136	0.000691892	-	0.000765333	5.13844e-05	0.000873003	0.00232688	0.00307663	3.05817e-05	0.000228849	0.000650376
M	0.00451352	0.00137544	0.000790925	6.88342e-05	0.000587166	0.00346289	0.000631627	0.000406324	0.000502349	0.0134906	0.0317634	0.00215418	-	0.00386458	0.000223324	0.00107834	0.0054676	0.000426606	0.000834874	0.00666775
F	0.00101873	0.000149785	0.000190854	4.69241e-05	0.000726173	7.42342e-05	6.83889e-05	0.000260868	0.000774449	0.00351256	0.0130463	7.84698e-05	0.00209673	-	0.00021128	0.00112452	0.000446533	0.00150569	0.0135367	0.00229906
P	0.00472881	0.000944736	0.000344906	0.00106279	4.95275e-05	0.00129254	0.00152479	0.000573536	0.000577711	0.000247111	0.00125326	0.00128056	0.000116383	0.000202942	-	0.00415886	0.00154653	5.82949e-05	0.000155443	0.00104123
S	0.0189818	0.00243803	0.00854522	0.00334168	0.00182946	0.00253381	0.00222488	0.00506672	0.00112398	0.000202361	0.000917258	0.00245627	0.000404414	0.000777316	0.0029929	-	0.0175156	0.000152499	0.000694789	0.000345443
T	0.00859108	0.00164492	0.00426515	0.0011474	0.00075129	0.00223631	0.00219787	0.000378073	0.000663327	0.00326322	0.00152436	0.0037298	0.00235492	0.000354481	0.00127816	0.0201156	-	8.62956e-05	0.000426436	0.00768418
W	0.000725662	0.00168645	9.67348e-05	8.05328e-05	0.000440288	0.000489026	0.000283037	0.000781826	0.00067785	0.000352479	0.00311795	0.000163731	0.000811457	0.00527877	0.000212772	0.000773453	0.000381107	-	0.00546714	0.000665504
Y	0.000879221	0.000893333	0.00130475	0.00036402	0.000765778	0.000532788	0.000436404	0.000159221	0.00602498	0.000734009	0.00150781	0.000432841	0.000561007	0.0167656	0.00020043	0.00124488	0.000665305	0.00193139	-	0.000875515
V	0.0102309	0.000485495	0.00017841	0.000102295	0.00128729	0.000435471	0.00089084	0.000223348	0.000135118	0.0336162	0.00856812	0.000607608	0.00221313	0.00140649	0.000663161	0.000305727	0.00592168	0.000116129	0.000432459	-

## Sheet: LG+G+I
From\To	A	R	N	D	C	Q	E	G	H	I	L	K	M	F	P	S	T	W	Y	V
A	-	0.0012077	0.000590135	0.00106464	0.00163538	0.00200807	0.00377571	0.00601616	0.00040742	0.000472971	0.00198931	0.0017602	0.00131017	0.00054504	0.00263396	0.0146919	0.00579001	0.000110741	0.000379807	0.00894738
R	0.00170694	-	0.00160289	0.00033397	0.000351211	0.00581349	0.00132324	0.00113621	0.00275498	0.000400874	0.00151888	0.0207545	0.000564302	0.000113266	0.000743751	0.0026671	0.00156688	0.000363754	0.000545428	0.000600106
N	0.00111155	0.00213611	-	0.0136767	0.000347411	0.00351088	0.00196944	0.00418632	0.00511945	0.00060452	0.000344321	0.00703754	0.00043244	0.000192332	0.000361856	0.0124578	0.00541432	2.78058e-05	0.00106162	0.000293888
D	0.00158668	0.000352157	0.0108216	-	4.11006e-05	0.00108362	0.0190645	0.00246036	0.00105258	3.37453e-05	7.58616e-05	0.000928328	2.97786e-05	3.74158e-05	0.000882249	0.00385473	0.00115248	1.83162e-05	0.000234357	0.000133329
C	0.00999481	0.00151867	0.00112725	0.000168545	-	0.000175586	1.27209e-05	0.00165766	0.000727224	0.00101213	0.00298901	4.35229e-05	0.00104167	0.00237447	0.000168601	0.00865405	0.00309453	0.000410645	0.00202173	0.00688046
Q	0.00389457	0.00797735	0.00361509	0.00141016	5.57206e-05	-	0.0150098	0.000780277	0.00546489	0.000229979	0.00293089	0.010611	0.00194953	7.70293e-05	0.00139631	0.00380361	0.00292311	0.000144739	0.000446375	0.000738625
E	0.00417023	0.00103405	0.00115485	0.0141286	2.29891e-06	0.00854783	-	0.00101582	0.000481242	0.000139732	0.000350591	0.00592896	0.000202504	4.04127e-05	0.00093806	0.00190199	0.00163604	4.77066e-05	0.000208216	0.000860488
G	0.0082961	0.00110855	0.00306484	0.00227649	0.000374019	0.000554782	0.00126826	-	0.000353635	2.74792e-05	0.000222719	0.000973199	0.000162645	0.000192463	0.000440527	0.00540782	0.000351368	0.000164527	9.48463e-05	0.000269352
H	0.00144098	0.00689404	0.00961302	0.00249793	0.00042085	0.00996588	0.00154105	0.000907018	-	0.000343709	0.00184329	0.00228757	0.000515742	0.00146548	0.00113811	0.00307692	0.00158115	0.000365866	0.00920524	0.000417939
I	0.000601636	0.000360785	0.000408256	2.88021e-05	0.000210659	0.000150837	0.000160929	2.53483e-05	0.000123616	-	0.0208577	0.000521871	0.00498129	0.00239053	0.000175085	0.000199236	0.00279755	6.84237e-05	0.000403335	0.0373966
L	0.00158746	0.000857559	0.000145876	4.06194e-05	0.000390275	0.00120592	0.000253302	0.000128885	0.000415889	0.0130848	-	0.000451108	0.00735764	0.00557003	0.000557053	0.000566541	0.000819818	0.000379702	0.00051977	0.00597955
K	0.00215437	0.0179725	0.00457299	0.000762378	8.71603e-06	0.00669628	0.00657013	0.000863782	0.000791621	0.000502136	0.000691892	-	0.000765333	5.13844e-05	0.000873003	0.00232688	0.00307663	3.05817e-05	0.000228849	0.000650376
M	0.00451352	0.00137544	0.000790925	6.88342e-05	0.000587166	0.00346289	0.000631627	0.000406324	0.000502349	0.0134906	0.0317634	0.00215418	-	0.00386458	0.000223324	0.00107834	0.0054676	0.000426606	0.000834874	0.00666775
F	0.00101873	0.000149785	0.000190854	4.69241e-05	0.000726173	7.42342e-05	6.83889e-05	0.000260868	0.000774449	0.00351256	0.0130463	7.84698e-05	0.00209673	-	0.00021128	0.00112452	0.000446533	0.00150569	0.0135367	0.00229906
P	0.00472881	0.000944736	0.000344906	0.00106279	4.95275e-05	0.00129254	0.00152479	0.000573536	0.000577711	0.000247111	0.00125326	0.00128056	0.000116383	0.000202942	-	0.00415886	0.00154653	5.82949e-05	0.000155443	0.00104123
S	0.0189818	0.00243803	0.00854522	0.00334168	0.00182946	0.00253381	0.00222488	0.00506672	0.00112398	0.000202361	0.000917258	0.00245627	0.000404414	0.000777316	0.0029929	-	0.0175156	0.000152499	0.000694789	0.000345443
T	0.00859108	0.00164492	0.00426515	0.0011474	0.00075129	0.00223631	0.00219787	0.000378073	0.000663327	0.00326322	0.00152436	0.0037298	0.00235492	0.000354481	0.00127816	0.0201156	-	8.62956e-05	0.000426436	0.00768418
W	0.000725662	0.00168645	9.67348e-05	8.05328e-05	0.000440288	0.000489026	0.000283037	0.000781826	0.00067785	0.000352479	0.00311795	0.000163731	0.000811457	0.00527877	0.000212772	0.000773453	0.000381107	-	0.00546714	0.000665504
Y	0.000879221	0.000893333	0.00130475	0.00036402	0.000765778	0.000532788	0.000436404	0.000159221	0.00602498	0.000734009	0.00150781	0.000432841	0.000561007	0.0167656	0.00020043	0.00124488	0.000665305	0.00193139	-	0.000875515
V	0.0102309	0.000485495	0.00017841	0.000102295	0.00128729	0.000435471	0.00089084	0.000223348	0.000135118	0.0336162	0.00856812	0.000607608	0.00221313	0.00140649	0.000663161	0.000305727	0.00592168	0.000116129	0.000432459	-

## Sheet: WAG+G
From\To	A	R	N	D	C	Q	E	G	H	I	L	K	M	F	P	S	T	W	Y	V
A	-	0.00129353	0.00106292	0.00224834	0.0010576	0.0017798	0.00490127	0.00629039	0.000412993	0.000499744	0.00182954	0.00299811	0.000929367	0.000431451	0.00351108	0.0124977	0.00690214	8.68013e-05	0.000452894	0.00758495
R	0.00254835	-	0.00132455	0.00044816	0.000543906	0.00594605	0.00135984	0.00259598	0.00278472	0.000483315	0.00228821	0.0177036	0.000710589	0.000210528	0.00165843	0.00453885	0.00180407	0.000893018	0.000717777	0.000952269
N	0.00235558	0.00149	-	0.0165185	0.000273148	0.00302374	0.00293298	0.00499761	0.00515507	0.00143262	0.000604743	0.00996434	0.000206179	0.000197104	0.000476135	0.014735	0.00660586	5.51781e-05	0.00204309	0.000742028
D	0.0034143	0.000345454	0.0113191	-	3.11962e-05	0.00120818	0.0191182	0.00384329	0.00121268	0.000101939	0.000389917	0.00158746	0.000107919	9.57837e-05	0.00103482	0.00397369	0.00121982	9.95638e-05	0.000612759	0.000575995
C	0.0047451	0.0012387	0.000552999	9.21696e-05	-	0.000193568	6.61161e-05	0.00136167	0.000324412	0.000439775	0.00176689	0.000244919	0.000406159	0.000815825	0.000267023	0.00521909	0.00166926	0.000550172	0.00102311	0.0037892
Q	0.00419788	0.0071188	0.00321814	0.00187651	0.000101758	-	0.0169361	0.00146547	0.00559525	0.00029446	0.00399776	0.0128851	0.0016073	0.000204808	0.00227809	0.00381467	0.00279172	0.000165524	0.00042839	0.00113918
E	0.00731303	0.0010299	0.00197469	0.0187844	2.19873e-05	0.0107138	-	0.00252073	0.000742746	0.000329298	0.000709275	0.00854982	0.000327775	0.000166301	0.00166543	0.00261365	0.00267729	0.000120118	0.000369304	0.00222606
G	0.00654549	0.00137114	0.00234654	0.00263347	0.000315798	0.000646518	0.00175793	-	0.000324983	7.87093e-05	0.000281864	0.00123581	0.00018109	0.000102344	0.000594483	0.00497498	0.000734865	0.00025855	0.00019491	0.000708002
H	0.00146438	0.005012	0.00824797	0.0028315	0.00025638	0.00841147	0.00176507	0.00110741	-	0.000357202	0.00229644	0.00294573	0.000420366	0.00139251	0.00169921	0.00274427	0.00154015	0.000201456	0.00728709	0.000447525
I	0.00089324	0.0004385	0.00115546	0.000119984	0.000175197	0.000223145	0.000394477	0.000135202	0.000180062	-	0.0145796	0.0010713	0.00442839	0.0021716	0.000243897	0.00118437	0.00474488	0.000163028	0.000790464	0.0295732
L	0.00183843	0.00116713	0.000274206	0.000258011	0.000395721	0.00170319	0.000477673	0.000272195	0.000650802	0.00819652	-	0.000852044	0.0050489	0.00433548	0.00101495	0.00127817	0.00106283	0.000510459	0.000749919	0.00680728
K	0.0041871	0.01255	0.00627936	0.00145992	7.62366e-05	0.00762948	0.00800265	0.00165864	0.00116024	0.000837061	0.00118419	-	0.000971785	0.000182088	0.00135922	0.00358576	0.00451326	0.000105501	0.000250709	0.00115488
M	0.0041281	0.00160214	0.000413246	0.000315663	0.0004021	0.00302691	0.000975776	0.000773023	0.000526598	0.0110049	0.0223179	0.00309077	-	0.00244044	0.000418164	0.00183122	0.00493349	0.000395676	0.000806017	0.00778323
F	0.000972518	0.000240876	0.000200476	0.000142173	0.000409862	0.000195729	0.00025123	0.000221699	0.000885225	0.00273858	0.00972519	0.000293887	0.00123843	-	0.000394037	0.00202411	0.000559376	0.00117362	0.0121424	0.00245731
P	0.00664634	0.00159352	0.0004067	0.00128994	0.000112659	0.00182832	0.0021129	0.00108148	0.000907151	0.000258302	0.00191198	0.00184232	0.000178207	0.000330913	-	0.00598145	0.0025882	0.000106959	0.000406447	0.00119062
S	0.0155736	0.00287095	0.00828537	0.00326074	0.00144954	0.00201539	0.00218283	0.00595783	0.000964445	0.000825708	0.00158505	0.00319946	0.000513734	0.001119	0.00393754	-	0.0142462	0.000401841	0.00148057	0.000880012
T	0.00979989	0.0013002	0.00423222	0.0011405	0.000528247	0.00168054	0.00254768	0.00100272	0.000616722	0.00376914	0.00150175	0.00458841	0.00157699	0.000352351	0.0019413	0.0162321	-	8.50604e-05	0.000547736	0.00524905
W	0.000522694	0.0027296	0.00014993	0.000394805	0.000738405	0.000422594	0.000484776	0.00149624	0.000342129	0.000549239	0.00305898	0.000454894	0.00053641	0.00313531	0.000340247	0.00194184	0.000360754	-	0.00467576	0.0013815
Y	0.00111224	0.000894764	0.00226407	0.000990948	0.000560013	0.000446047	0.000607849	0.000460013	0.00504712	0.00108608	0.00183278	0.000440864	0.000445638	0.0132294	0.000527305	0.00291788	0.000947402	0.00190692	-	0.00119003
V	0.00926811	0.000590631	0.000409129	0.000463466	0.00103196	0.000590161	0.001823	0.000831397	0.000154221	0.020217	0.00827765	0.00101044	0.00214109	0.00133209	0.000768547	0.000862911	0.00451733	0.000280329	0.0005921	-

## Sheet: WAG+G+I
From\To	A	R	N	D	C	Q	E	G	H	I	L	K	M	F	P	S	T	W	Y	V
A	-	0.00129353	0.00106292	0.00224834	0.0010576	0.0017798	0.00490127	0.00629039	0.000412993	0.000499744	0.00182954	0.00299811	0.000929367	0.000431451	0.00351108	0.0124977	0.00690214	8.68013e-05	0.000452894	0.00758495
R	0.00254835	-	0.00132455	0.00044816	0.000543906	0.00594605	0.00135984	0.00259598	0.00278472	0.000483315	0.00228821	0.0177036	0.000710589	0.000210528	0.00165843	0.00453885	0.00180407	0.000893018	0.000717777	0.000952269
N	0.00235558	0.00149	-	0.0165185	0.000273148	0.00302374	0.00293298	0.00499761	0.00515507	0.00143262	0.000604743	0.00996434	0.000206179	0.000197104	0.000476135	0.014735	0.00660586	5.51781e-05	0.00204309	0.000742028
D	0.0034143	0.000345454	0.0113191	-	3.11962e-05	0.00120818	0.0191182	0.00384329	0.00121268	0.000101939	0.000389917	0.00158746	0.000107919	9.57837e-05	0.00103482	0.00397369	0.00121982	9.95638e-05	0.000612759	0.000575995
C	0.0047451	0.0012387	0.000552999	9.21696e-05	-	0.000193568	6.61161e-05	0.00136167	0.000324412	0.000439775	0.00176689	0.000244919	0.000406159	0.000815825	0.000267023	0.00521909	0.00166926	0.000550172	0.00102311	0.0037892
Q	0.00419788	0.0071188	0.00321814	0.00187651	0.000101758	-	0.0169361	0.00146547	0.00559525	0.00029446	0.00399776	0.0128851	0.0016073	0.000204808	0.00227809	0.00381467	0.00279172	0.000165524	0.00042839	0.00113918
E	0.00731303	0.0010299	0.00197469	0.0187844	2.19873e-05	0.0107138	-	0.00252073	0.000742746	0.000329298	0.000709275	0.00854982	0.000327775	0.000166301	0.00166543	0.00261365	0.00267729	0.000120118	0.000369304	0.00222606
G	0.00654549	0.00137114	0.00234654	0.00263347	0.000315798	0.000646518	0.00175793	-	0.000324983	7.87093e-05	0.000281864	0.00123581	0.00018109	0.000102344	0.000594483	0.00497498	0.000734865	0.00025855	0.00019491	0.000708002
H	0.00146438	0.005012	0.00824797	0.0028315	0.00025638	0.00841147	0.00176507	0.00110741	-	0.000357202	0.00229644	0.00294573	0.000420366	0.00139251	0.00169921	0.00274427	0.00154015	0.000201456	0.00728709	0.000447525
I	0.00089324	0.0004385	0.00115546	0.000119984	0.000175197	0.000223145	0.000394477	0.000135202	0.000180062	-	0.0145796	0.0010713	0.00442839	0.0021716	0.000243897	0.00118437	0.00474488	0.000163028	0.000790464	0.0295732
L	0.00183843	0.00116713	0.000274206	0.000258011	0.000395721	0.00170319	0.000477673	0.000272195	0.000650802	0.00819652	-	0.000852044	0.0050489	0.00433548	0.00101495	0.00127817	0.00106283	0.000510459	0.000749919	0.00680728
K	0.0041871	0.01255	0.00627936	0.00145992	7.62366e-05	0.00762948	0.00800265	0.00165864	0.00116024	0.000837061	0.00118419	-	0.000971785	0.000182088	0.00135922	0.00358576	0.00451326	0.000105501	0.000250709	0.00115488
M	0.0041281	0.00160214	0.000413246	0.000315663	0.0004021	0.00302691	0.000975776	0.000773023	0.000526598	0.0110049	0.0223179	0.00309077	-	0.00244044	0.000418164	0.00183122	0.00493349	0.000395676	0.000806017	0.00778323
F	0.000972518	0.000240876	0.000200476	0.000142173	0.000409862	0.000195729	0.00025123	0.000221699	0.000885225	0.00273858	0.00972519	0.000293887	0.00123843	-	0.000394037	0.00202411	0.000559376	0.00117362	0.0121424	0.00245731
P	0.00664634	0.00159352	0.0004067	0.00128994	0.000112659	0.00182832	0.0021129	0.00108148	0.000907151	0.000258302	0.00191198	0.00184232	0.000178207	0.000330913	-	0.00598145	0.0025882	0.000106959	0.000406447	0.00119062
S	0.0155736	0.00287095	0.00828537	0.00326074	0.00144954	0.00201539	0.00218283	0.00595783	0.000964445	0.000825708	0.00158505	0.00319946	0.000513734	0.001119	0.00393754	-	0.0142462	0.000401841	0.00148057	0.000880012
T	0.00979989	0.0013002	0.00423222	0.0011405	0.000528247	0.00168054	0.00254768	0.00100272	0.000616722	0.00376914	0.00150175	0.00458841	0.00157699	0.000352351	0.0019413	0.0162321	-	8.50604e-05	0.000547736	0.00524905
W	0.000522694	0.0027296	0.00014993	0.000394805	0.000738405	0.000422594	0.000484776	0.00149624	0.000342129	0.000549239	0.00305898	0.000454894	0.00053641	0.00313531	0.000340247	0.00194184	0.000360754	-	0.00467576	0.0013815
Y	0.00111224	0.000894764	0.00226407	0.000990948	0.000560013	0.000446047	0.000607849	0.000460013	0.00504712	0.00108608	0.00183278	0.000440864	0.000445638	0.0132294	0.000527305	0.00291788	0.000947402	0.00190692	-	0.00119003
V	0.00926811	0.000590631	0.000409129	0.000463466	0.00103196	0.000590161	0.001823	0.000831397	0.000154221	0.020217	0.00827765	0.00101044	0.00214109	0.00133209	0.000768547	0.000862911	0.00451733	0.000280329	0.0005921	-

## Sheet: Dayhoff+G
From\To	A	R	N	D	C	Q	E	G	H	I	L	K	M	F	P	S	T	W	Y	V
A	-	0.000561098	0.00203865	0.0028803	0.000617207	0.0017394	0.00497507	0.0108292	0.000392768	0.00123441	0.00177681	0.00106609	0.000542394	0.000374065	0.00645262	0.0144389	0.0110349	0	0.000374065	0.00682669
R	0.0011949	-	0.000677113	0	0.000398302	0.00477962	0	0.000398302	0.00410251	0.0011949	0.000677113	0.018999	0.000677113	0.000278811	0.00266862	0.00545673	0.000796603	0.00107541	0.00011949	0.000796603
N	0.00439522	0.000685493	-	0.0214519	0	0.00201616	0.00379037	0.00629041	0.00911302	0.00145163	0.00149196	0.012984	0	0.000282262	0.00108872	0.0174196	0.00681461	0.000120969	0.00145163	0.0005242
D	0.00534913	0	0.0184788	-	0	0.00263983	0.0288645	0.00562701	0.00149359	0.00045155	0	0.00295244	0	0	0.000347346	0.00340399	0.00197987	0	0	0.000590489
C	0.00160474	0.000486285	0	0	-	0	0	0.000486285	0.000486285	0.000826684	0	0	0	0	0.000486285	0.00568953	0.000486285	0	0.00145885	0.00160474
Q	0.00395567	0.00510408	0.0021267	0.00323259	0	-	0.0179494	0.00127602	0.0103358	0.000340272	0.00319005	0.0062525	0.000850681	0	0.00395567	0.0019991	0.00157376	0	0	0.00114842
E	0.00875411	0	0.00309356	0.0273484	0	0.0138881	-	0.00368594	0.000756934	0.00115186	0.000493653	0.00342266	0.000230371	0	0.00131641	0.00283028	0.00102022	0	0.000329102	0.00121768
G	0.0106458	0.000183866	0.00286831	0.00297863	0.000183866	0.000551598	0.0020593	-	0.000183866	0	0.000312572	0.0011032	0.000128706	0.000312572	0.000900944	0.00827397	0.000919331	0	0	0.0017835
H	0.00101816	0.00499383	0.0109573	0.0020848	0.000484837	0.0117815	0.00111513	0.000484837	-	0.000145451	0.00193935	0.00111513	0	0.000969675	0.00242419	0.00126058	0.000678772	0.000145451	0.00193935	0.00145451
I	0.00291375	0.00132443	0.00158932	0.000573921	0.000750513	0.000353182	0.00154517	0	0.000132443	-	0.0111694	0.00189836	0.00251642	0.0039733	0.000309035	0.000882956	0.00569507	0	0.000573921	0.0291817
L	0.00181218	0.000324285	0.000705796	0	0	0.00143067	0.000286134	0.000324285	0.000763023	0.00482612	-	0.000743947	0.00394864	0.00318562	0.000820249	0.000610418	0.00099193	0.000247982	0.000438738	0.0057799
K	0.00115349	0.0096529	0.00651621	0.00172012	0	0.00297479	0.00210462	0.0012142	0.000465444	0.000870178	0.000789231	-	0.0018213	0	0.000870178	0.00339976	0.00404734	0	0.000202367	0.000344024
M	0.00319206	0.00187121	0	0	0	0.00220142	0.000770498	0.000770498	0	0.00627406	0.0227847	0.00990641	-	0.00187121	0.000440285	0.00220142	0.00308199	0	0	0.00847548
F	0.00081862	0.000286517	0.000286517	0	0	0	0	0.000695827	0.00081862	0.00368379	0.00683548	0	0.000695827	-	0.000286517	0.00163724	0.00040931	0.00040931	0.0106421	0.00040931
P	0.0110853	0.00215279	0.000867543	0.000321312	0.000321312	0.0029882	0.00128525	0.00157443	0.00160656	0.000224919	0.00138164	0.00138164	0.000128525	0.000224919	-	0.0086433	0.00234558	0	0	0.00160656
S	0.0180694	0.00320661	0.0101114	0.00229378	0.0027385	0.00110008	0.00201291	0.0105327	0.000608555	0.000468119	0.00074899	0.0039322	0.000468119	0.000936238	0.0062962	-	0.0162905	0.000397901	0.000514931	0.00100646
T	0.0164298	0.000556941	0.00470615	0.00158728	0.000278471	0.00103034	0.000863259	0.00139235	0.000389859	0.00359227	0.00144805	0.00556941	0.000779718	0.000278471	0.00203284	0.0193816	-	0	0.000640483	0.00517956
W	0	0.004189	0.000465444	0	0	0	0	0	0.000465444	0	0.00201692	0	0	0.00155148	0	0.00263752	0	-	0.000930888	0
Y	0.00108967	0.00016345	0.0019614	0	0.0016345	0	0.000544834	0	0.00217934	0.000708284	0.00125312	0.000544834	0	0.0141657	0	0.00119863	0.00125312	0.0003269	-	0.000926218
V	0.00919018	0.000503571	0.000327321	0.000428036	0.000830893	0.000679821	0.000931607	0.00244232	0.000755357	0.016643	0.00762911	0.000428036	0.00193875	0.000251786	0.00125893	0.00108268	0.00468321	0	0.000428036	-

## Sheet: Dayhoff+G+I
From\To	A	R	N	D	C	Q	E	G	H	I	L	K	M	F	P	S	T	W	Y	V
A	-	0.000561098	0.00203865	0.0028803	0.000617207	0.0017394	0.00497507	0.0108292	0.000392768	0.00123441	0.00177681	0.00106609	0.000542394	0.000374065	0.00645262	0.0144389	0.0110349	0	0.000374065	0.00682669
R	0.0011949	-	0.000677113	0	0.000398302	0.00477962	0	0.000398302	0.00410251	0.0011949	0.000677113	0.018999	0.000677113	0.000278811	0.00266862	0.00545673	0.000796603	0.00107541	0.00011949	0.000796603
N	0.00439522	0.000685493	-	0.0214519	0	0.00201616	0.00379037	0.00629041	0.00911302	0.00145163	0.00149196	0.012984	0	0.000282262	0.00108872	0.0174196	0.00681461	0.000120969	0.00145163	0.0005242
D	0.00534913	0	0.0184788	-	0	0.00263983	0.0288645	0.00562701	0.00149359	0.00045155	0	0.00295244	0	0	0.000347346	0.00340399	0.00197987	0	0	0.000590489
C	0.00160474	0.000486285	0	0	-	0	0	0.000486285	0.000486285	0.000826684	0	0	0	0	0.000486285	0.00568953	0.000486285	0	0.00145885	0.00160474
Q	0.00395567	0.00510408	0.0021267	0.00323259	0	-	0.0179494	0.00127602	0.0103358	0.000340272	0.00319005	0.0062525	0.000850681	0	0.00395567	0.0019991	0.00157376	0	0	0.00114842
E	0.00875411	0	0.00309356	0.0273484	0	0.0138881	-	0.00368594	0.000756934	0.00115186	0.000493653	0.00342266	0.000230371	0	0.00131641	0.00283028	0.00102022	0	0.000329102	0.00121768
G	0.0106458	0.000183866	0.00286831	0.00297863	0.000183866	0.000551598	0.0020593	-	0.000183866	0	0.000312572	0.0011032	0.000128706	0.000312572	0.000900944	0.00827397	0.000919331	0	0	0.0017835
H	0.00101816	0.00499383	0.0109573	0.0020848	0.000484837	0.0117815	0.00111513	0.000484837	-	0.000145451	0.00193935	0.00111513	0	0.000969675	0.00242419	0.00126058	0.000678772	0.000145451	0.00193935	0.00145451
I	0.00291375	0.00132443	0.00158932	0.000573921	0.000750513	0.000353182	0.00154517	0	0.000132443	-	0.0111694	0.00189836	0.00251642	0.0039733	0.000309035	0.000882956	0.00569507	0	0.000573921	0.0291817
L	0.00181218	0.000324285	0.000705796	0	0	0.00143067	0.000286134	0.000324285	0.000763023	0.00482612	-	0.000743947	0.00394864	0.00318562	0.000820249	0.000610418	0.00099193	0.000247982	0.000438738	0.0057799
K	0.00115349	0.0096529	0.00651621	0.00172012	0	0.00297479	0.00210462	0.0012142	0.000465444	0.000870178	0.000789231	-	0.0018213	0	0.000870178	0.00339976	0.00404734	0	0.000202367	0.000344024
M	0.00319206	0.00187121	0	0	0	0.00220142	0.000770498	0.000770498	0	0.00627406	0.0227847	0.00990641	-	0.00187121	0.000440285	0.00220142	0.00308199	0	0	0.00847548
F	0.00081862	0.000286517	0.000286517	0	0	0	0	0.000695827	0.00081862	0.00368379	0.00683548	0	0.000695827	-	0.000286517	0.00163724	0.00040931	0.00040931	0.0106421	0.00040931
P	0.0110853	0.00215279	0.000867543	0.000321312	0.000321312	0.0029882	0.00128525	0.00157443	0.00160656	0.000224919	0.00138164	0.00138164	0.000128525	0.000224919	-	0.0086433	0.00234558	0	0	0.00160656
S	0.0180694	0.00320661	0.0101114	0.00229378	0.0027385	0.00110008	0.00201291	0.0105327	0.000608555	0.000468119	0.00074899	0.0039322	0.000468119	0.000936238	0.0062962	-	0.0162905	0.000397901	0.000514931	0.00100646
T	0.0164298	0.000556941	0.00470615	0.00158728	0.000278471	0.00103034	0.000863259	0.00139235	0.000389859	0.00359227	0.00144805	0.00556941	0.000779718	0.000278471	0.00203284	0.0193816	-	0	0.000640483	0.00517956
W	0	0.004189	0.000465444	0	0	0	0	0	0.000465444	0	0.00201692	0	0	0.00155148	0	0.00263752	0	-	0.000930888	0
Y	0.00108967	0.00016345	0.0019614	0	0.0016345	0	0.000544834	0	0.00217934	0.000708284	0.00125312	0.000544834	0	0.0141657	0	0.00119863	0.00125312	0.0003269	-	0.000926218
V	0.00919018	0.000503571	0.000327321	0.000428036	0.000830893	0.000679821	0.000931607	0.00244232	0.000755357	0.016643	0.00762911	0.000428036	0.00193875	0.000251786	0.00125893	0.00108268	0.00468321	0	0.000428036	-

[truncated: 48 more sheets: rtREV+G, rtREV+G+I, cpREV+G, JTT+G+F, JTT+G+I+F, cpREV+G+I, LG+G+I+F, LG+G+F, WAG+G+F, WAG+G+I+F, Dayhoff+G+F, Dayhoff+G+I+F, JTT+I, rtREV+G+F, rtREV+G+I+F, mtREV24+G+F, JTT, mtREV24+G+I+F, LG+I, WAG+I …]
